# Supplementary material for: Protein expression in female salivary glands of pyrethroid-susceptible and resistant strains of Aedes aegypti mosquitoes
Source: Parasit Vectors. 2019 Mar 14;12:111. doi: 10.1186/s13071-019-3374-2 (PMC6419353; doi:10.1186/s13071-019-3374-2)
Supplement: Supplementary file 2 — Additional file 2: Table S1. The mass list (list of peptides) found for each major spot analyzed on the three mosquito strains. [file 13071_2019_3374_MOESM2_ESM.xlsx]

## Sheet: Sheet2
Additional file 2: Table S1. The mass list (list of peptides) found for each major spot analyzed on the three mosquito strains
SN	Strains	Accession number	Protein description	Protein score	No. of Peptide	%Coverage	Database Mw/pI	Observed Mw/pI	Peptide Seq	E-value	Ion score
1	PMD	XP_011493320	AAEL017349-PA [Aedes aegypti]	65	2	3	72.356/5.06	75/5.3	R.LTPEDIER.M	11	36
									K.VADDDKATMEEAIDEK.I + Oxidation (M)	34	29
		ACS53457	serpin 18 non-inhibitory serine protease inhibitor, partial [Anopheles gambiae]	29	1	4	30.812/5.15	75/5.3	K.ALSFVLVEETNR.L	17	33
	PMD-R	XP_011493320	AAEL017349-PA [Aedes aegypti]	65	2	3	72.356/5.06	75/5.3	R.LTPEDIER.M	11	36
									K.VADDDKATMEEAIDEK.I + Oxidation (M)	34	29
		ACS53457	serpin 18 non-inhibitory serine protease inhibitor, partial [Anopheles gambiae]	29	1	4	30.812/5.15	75/5.3	K.ALSFVLVEETNR.L	17	33
	UPK-R	XP_011493320	AAEL017349-PA [Aedes aegypti]	271	4	7	72.356/5.06	75/5.3	K.IVITNDQNR.L	0.011	66
									K.FEELNMDLFR.S + Oxidation (M)	0.003	71
									K.DVDEIVLVGGSTR.I	0.02	63
									K.VFAPEEISAMVLGK.M + Oxidation (M)	0.0012	75
		ETN60336	78 kDa glucose-regulated protein [Anopheles darlingi]	273	4	6	72.846/5.19	75/5.3	K.VFAPEEISAMVLGK.M + Oxidation (M)	0.0012	75
									K.FEELNMDLFR.S + Oxidation (M)	0.003	71
									K.DVDEIVLVGGSTR.I	0.02	63
									K.IVITNDQNR.L	0.011	66
2	PMD	ABF18332	heat shock cognate 70 [Aedes aegypti]	40	1	1	71.388/5.31	73/5.6	K.VEIIANDQGNR.T	3.6	40
		KFB46250	heat shock protein 70 A1 [Anopheles sinensis]	40	1	1	70.612/5.70	73/5.6	K.VEIIANDQGNR.T	3.6	40
	PMD-R	ABF18332	heat shock cognate 70 [Aedes aegypti]	40	1	1	71.388/5.31	73/5.6	K.VEIIANDQGNR.T	3.6	49
		KFB46250	heat shock protein 70 A1 [Anopheles sinensis]	40	1	1	70.612/5.70	73/5.6	K.VEIIANDQGNR.T	3.6	40
	UPK-R	ABF18332	heat shock cognate 70 [Aedes aegypti]	163	2	3	71.388/5.31	73/5.6	K.DAGTISGLNVLR.I	0.00042	80
									R.FEELNADLFR.S	0.00015	83
		KFB34963	hypothetical protein ZHAS_00000721 [Anopheles sinensis]	163	2	2	119.424/5.92	73/5.6	K.DAGTISGLNVLR.I	0.00042	80
									R.FEELNADLFR.S	0.00015	83
3	PMD	AAL76020	putative secreted protein [Aedes aegypti]	84	1	1	66.627/5.80	72/6.2	K.TASNDCTPFR.L	0.00017	84
		XP_001650666	uncharacterized protein LOC5566274 [Aedes aegypti]	84	1	1	66.653/5.80	72/6.2	K.TASNDCTPFR.L	0.00017	84
	PMD-R	AAL76020	putative secreted protein [Aedes aegypti]	84	1	1	66.627/5.80	72/6.2	K.TASNDCTPFR.L	0.00012	84
		ETN61973	hypothetical protein AND_006356 [Anopheles darlingi]	25	1	1	70.210/7.96	72/6.2	R.KLSLSAPR.L	93	25
	UPK-R	AAL76020	putative secreted protein [Aedes aegypti]	130	2	4	66.627/5.80	72/6.2	K.DIATLEQNVNTLHK.D	0.0063	67
									K.DLEGITDELGK.V	0.023	62
		XP_001850884	conserved hypothetical protein [Culex quinquefasciatus]	30	1	1	96.589/6.07	72/6.2	R.NNEGITWSIR.K	34	30
4	PMD	AAC37218	apyrase [Aedes aegypti]	231	3	6	63.147/8.47	69/8.5	R.TGPLDSDVFK.N	0.012	65
									K.VTLSNAVEAVR.R	0.00022	82
									K.VEAIGSTVVGETK.I	0.00016	84
		XP_001651910	apyrase [Aedes aegypti]	231	3	6	63.121/8.47	69/8.5	R.TGPLDSDVFK.N	0.012	65
									K.VTLSNAVEAVR.R	0.00022	82
									K.VEAIGSTVVGETK.I	0.00016	84
	PMD-R	AAC37218	apyrase [Aedes aegypti]	449	6	12	63.147/8.47	69/8.5	R.TGPLDSDVFK.N	0.0085	66
									R.TNCLQVSGLR.I	0.032	61
									K.VTLSNAVEAVR.R	0.001	76
									K.VEAIGSTVVGETK.I	0.0018	73
									K.KIEVMDYTNPK.S + Oxidation (M)	8.9e-06	96
									K.DKVEGPYPTIVESK.N	0.00034	80
		AAV90659	salivary apyrase [Aedes albopictus]	155	4	6	63.216/8.66	69/8.5	R.KIPIVQAK.S	250	20
									K.DQCIAGIAR.V	4.8	39
									K.SEDLKPLDK.N	15	34
									R.TNCLQVSGLR.I	0.032	61
	UPK-R	AAC37218	apyrase [Aedes aegypti]	231	3	5	63.147/8.47	69/8.5	K.IGIIGVLYDK.T	0.00033	81
									R.IVIDISKPIR.S	0.002	72
									K.VTLSNAVEAVR.R	0.00064	78
		XP_315922	AGAP005893-PA [Anopheles gambiae str. PEST]	37	1	4	26.790/8.16	69/8.5	K.ATDPAGDDVMR.E + Oxidation (M)	6.5	37
		XP_001858203	apyrase [Culex quinquefasciatus]	37	1	2	59.481/7.21	69/8.5	R.WIGLIGVLYDK.T	6.7	37
5	PMD	AAC37218	apyrase [Aedes aegypti]	134	2	4	63.147/8.47	68/8.9	R.TNCLQVSGLR.I	0.047	59
									K.VEAIGSTVVGETK.I	0.0012	75
		XP_001858188	apyrase [Culex quinquefasciatus]	95	2	3	64.012/8.45	68/8.9	R.SAGSCIAGIAR.V	10	36
									R.TNCLQVSGLR.I	0.047	59
		AAL85611	putative mucin-like protein [Aedes aegypti]	34	1	3	28.964/5.10	68/8.9	M.AVTISHSK.V	9.7	34
	PMD-R	AAC37218	apyrase [Aedes aegypti]	531	7	12	63.147/8.47	68/8.9	R.TGPLDSDVFK.N	0.0081	66
									K.IGIIGVLYDK.T	0.003	71
									R.TNCLQVSGLR.I	0.0049	69
									K.VTLSNAVEAVR.R	7.6e-05	87
									R.RTGPLDSDVFK.N	0.0055	68
									K.VEAIGSTVVGETK.I	0.00043	79
									K.DKVEGPYPTIVESK.N	1.9e-05	93
		AAV90659	salivary apyrase [Aedes albopictus]	162	4	6	63.216/8.66	68/8.9	R.KIPIVQAK.S	20	31
									K.DQCIAGIAR.V	8.6	37
									K.SEDLKPLDK.N	68	28
									R.TNCLQVSGLR.I	0.0049	69
	UPK-R	AAC37218	apyrase [Aedes aegypti]	614	9	17	63.147/8.47	68/8.9	R.TGPLDSDVFK.N	0.027	61
									K.IGIIGVLYDK.T	0.00035	81
									R.TNCLQVSGLR.I	0.017	64
									R.IVIDISKPIR.S	0.0028	70
									K.VTLSNAVEAVR.R	0.00046	79
									K.GLAPYLAELNK.E	0.046	59
									K.VEAIGSTVVGETK.I	0.035	60
									K.KIEVMDYTNPK.S + Oxidation (M)	0.00038	80
									K.DKVEGPYPTIVESK.N	0.02	63
		XP_001651910	AAEL006347-PA [Aedes aegypti]	483	7	13	63.171/8.34	68/8.9	R.TGPLDSDVFK.N	0.027	61
									K.IGIIGVLYDK.T	0.00035	81
									R.TNCLQVSGLR.I	0.017	64
									K.VTLSNAVEAVR.R	0.00046	79
									K.GLAPYLAELNK.E	0.046	59
									K.KIEVMDYTNPK.S + Oxidation (M)	0.00038	80
									K.DKVEGPYPTLVESK.N	0.02	63
6	PMD	XP_001651903	AAEL006333-PA [Aedes aegypti]	139	2	3	63.883/8.65	68/9.5	R.ISLAAGAITR.G	0.00037	80
									K.LELSNDCR.L	0.03	61
	PMD-R	XP_001651903	AAEL006333-PA [Aedes aegypti]	139	2	3	63.883/8.65	68/9.5	R.ISLAAGAITR.G	0.00037	80
									K.LELSNDCR.L	0.03	61
	UPK-R	ABF18486	5'-nucleotidase [Aedes aegypti]	96	3	6	61.777/8.94	68/9.5	K.VGESKLELSNDCR.L	5.4	38
									R.GQILTALPFNSNANR.V	4.9	39
									R.VTVLGSTIK.K	420	20
		ETN58305	hypothetical protein AND_010124 [Anopheles darlingi]	35	1	3	37.955/4.90	68/9.5	R.VAVIDIPLTNR.L	9.8	35
7	PMD	XP_001651237	AAEL005672-PA [Aedes aegypti]	593	11	23	59.948/6.43	66/7.2	R.LKLEEMVK.G + Oxidation (M)	7.8	37
									R.HIFEVLDR.F	0.51	48
									R.FATDDEFLK.I	1.2	45
									K.SNHPEFIGAK.F	9.9	35
									K.EWSLVSEIR.Q	0.28	51
									R.SLLEFAPALLK.L	0.29	51
									K.GDFGVSHGPQFK.C	0.26	52
									R.GVLPDVYDLDGK.I	0.0038	70
									K.TDQNLIDAVLLGSK.R	6.3e-05	87
									K.QFYDDHVQYLEFR.G	0.02	62
									K.QLALNSIEYSAMNSEEK.T + Oxidation (M)	0.13	54
		XP_003436211	AGAP013006-PA [Anopheles gambiae str. PEST]	35	1	2	62.179/8.92	66/7.2	R.IVAPKTTSERPEQLAK.A	7	37
	PMD-R	AAL76033	putative adenosine deaminase [Aedes aegypti]	100	3	4	60.582/6.51	66/7.2	K.FIYAPGR.F	120	22
									K.SSHPEFIGAK.F	9.4	36
									R.FATDDEFLK.I	1	45
		AAL85611	putative mucin-like protein [Aedes aegypti]	34	1	3	28.964/5.10	66/7.2	M.AVTISHSK.V	9.9	34
	UPK-R	AAL76033	putative adenosine deaminase [Aedes aegypti]	219	3	7	60.582/6.51	66/7.2	R.GVLPDVYDLDGK.I	0.004	70
									K.TDQNLIDAVLLGSK.R	6.8e-05	87
									K.QFYDDHVQYLEFR.G	0.021	62
		XP_003436211	AGAP013006-PA [Anopheles gambiae str. PEST]	35	1	2	62.179/8.92	66/7.2	R.IVAPKTTSERPEQLAK.A	7	35
		AAL85611	putative mucin-like protein [Aedes aegypti]	34	1	3	28.964/5.10	66/7.2	M.AVTISHSK.V	9.7	34
8	PMD	XP_001649774	AAEL000641-PA [Aedes aegypti]	163	2	4	56.260/4.95	62/5.1	K.MDATANELEHTK.I + Oxidation (M)	0.00074	77
									K.VDATEEQELSEK.H	9e-05	86
		ABF18266	F0F1-type ATP synthase beta subunit [Aedes aegypti]	68	1	2	53.937/5.03	62/5.1	R.TIAMDGTEGLVR.G + Oxidation (M)	0.0054	68
		KFB50180	hypothetical protein ZHAS_00018244 [Anopheles sinensis]	68	1	2	54.014/5.10	62/5.1	R.TIAMDGTEGLVR.G + Oxidation (M)	0.0054	68
	PMD-R	XP_001649774	AAEL000641-PA [Aedes aegypti]	47	1	2	56.260/4.95	62/5.1	R.NGTPIEYTGGR.E	0.59	47
		XP_001870530	conserved hypothetical protein [Culex quinquefasciatus]	36	1	1	73.406/5.46	62/5.1	K.LSSLRKVSR.W	11	36
		ABF18266	F0F1-type ATP synthase beta subunit [Aedes aegypti]	73	2	4	53.937/5.03	62/5.1	R.IPVGAETLGR.I	0.69	46
									R.TIAMDGTEGLVR.G + Oxidation (M)	74	27
	UPK-R	XP_001649774	AAEL000641-PA [Aedes aegypti]	82	1	2	56.260/4.95	62/5.1	K.VDATEEQELSEK.H	0.00023	82
		KFB50164	AGAP012407-PA-like protein [Anopheles sinensis]	71	2	4	55.626/4.86	62/5.1	K.ELETVEAAEEFLK.E	4.8	38
									R.ILEFFGMK.K + Oxidation (M)	23	32
9	PMD	ABF18028	salivary anti FXa serpin [Aedes aegypti]	121	2	5	48.272/6.13	59/6.6	R.MGQVINDALK.N + Oxidation (M)	0.05	59
									K.TPPEAAMGLEDK.Q + Oxidation (M)	0.021	62
		AAL85611	putative mucin-like protein [Aedes aegypti]	34	1	3	28.964/5.10	59/6.6	M.AVTISHSK.V	9.1	34
	PMD-R	ABF18028	salivary anti FXa serpin [Aedes aegypti]	58	1	2	48.272/6.13	59/6.6	R.TAMAVAIGSEK.V + Oxidation (M)	0.049	58
		AAL85611	putative mucin-like protein [Aedes aegypti]	34	1	3	28.964/5.10	59/6.6	M.AVTISHSK.V	10	34
	UPK-R	ABF18028	salivary anti FXa serpin [Aedes aegypti]	307	4	11	48.272/6.13	59/6.6	R.TAMAVAIGSEK.V + Oxidation (M)	0.043	59
									R.MGQVINDALK.N + Oxidation (M)	0.00078	77
									R.IPQFGLQTTVPGR.Q	8.4e-07	106
									K.VFEQGQDVALGEIVQK.M	0.013	64
		AAV90672	salivary serpin putative anticoagulant [Aedes albopictus]	226	3	9	47.025/6.15	59/6.6	R.TAMAVAIGSEK.A + Oxidation (M)	0.043	59
									R.LPQFGLKTTVPGR.Q	8.4e-07	106
									K.VFEQGQDVALGEIVQK.M	0.013	64
10	PMD	AAL76010	putative purine hydrolase [Aedes aegypti]	48	1	2	38.166/4.98	49/5.1	R.QMVEDLNR.- + Oxidation (M)	0.55	48
		AAL85611	putative mucin-like protein [Aedes aegypti]	35	1	3	28.964/5.10	49/5.1	M.AVTISHSK.V	8.7	35
		XP_001870530	conserved hypothetical protein [Culex quinquefasciatus]	25	1	1	73.406/5.46	49/5.1	K.LSSLRKVSR.W	120	25
	PMD-R	AAL76010	putative purine hydrolase [Aedes aegypti]	76	2	4	38.166/4.98	49/5.1	R.LITPAPR.R	0.39	42
									R.QMVEDLNR.- + Oxidation (M)	14	34
		XP_001651977	AAEL006485-PA [Aedes aegypti]	76	2	4	38.196/4.93	49/5.1	R.LITPAPR.R	0.39	42
									R.QMVEDLNR.- + Oxidation (M)	14	34
	UPK-R	AAL76010	putative purine hydrolase [Aedes aegypti]	73	1	3	38.166/4.98	49/5.1	K.SEIAGIYILGGNR.N	0.0017	73
		ETN64778	Protein abrupt [Anopheles darlingi]	34	1	1	43.191/6.37	49/5.1	K.LGLEGLGR.D	7.8	34
		AAL85611	putative mucin-like protein [Aedes aegypti]	34	1	3	28.964/5.10	49/5.1	M.AVTISHSK.V	10	34
11	PMD	ABF18025	angiopoietin-like protein variant, partial [Aedes aegypti]	68	2	6	33.515/5.74	48/6.0	K.FVVGPEEQR.Y	230	22
									K.FSDVSNTPLK.L	1	45
		KFB49453	AGAP008111-PA-like protein [Anopheles sinensis]	30	1	2	44.627/7.62	48/6.0	-.MSDVIKSRR.E + Oxidation (M)	37	30
		KFB43975	transport protein SEC22 [Anopheles sinensis]	28	1	4	24.717/9.17	48/6.0	-.MALMTMIAR.V + 2 Oxidation (M)	49	28
	PMD-R	AAL76032	angiopoietin-like protein [Aedes aegypti]	68	2	6	34.207/5.74	48/6.0	K.FVVGPEEQR.Y	230	22
									K.FSDVSNTPLK.L	1	45
	UPK-R	ABF18025	angiopoietin-like protein variant, partial [Aedes aegypti]	153	4	15	33.515/5.74	48/6.0	K.FVVGPEEQR.Y	7.2	37
									K.FSDVSNTPLK.L	22	32
									K.SSGLTTIPIGSEPR.V	11	35
									R.FTQMFSQQFYR.H + Oxidation (M)	0.4	49
		AAL76018	putative 34 kDa secreted protein [Aedes aegypti]	118	3	9	36.382/5.20	48/6.0	R.IYLGALR.F	210	21
									K.SVATEIVQMR.D + Oxidation (M)	33	30
									K.QNFEDQVNQIVK.S	0.0037	70
12	PMD	AAL76018	putative 34 kDa secreted protein [Aedes aegypti]	64	1	3	36.382/5.20	45/5.8	K.VTELEQQIAK.Q	0.015	64
		EAT45122	AAEL003585-PA [Aedes aegypti]	64	1	3	36.068/5.42	45/5.8	K.VTELEQQIAK.Q	0.021	64
	PMD-R	AAL76018	putative 34 kDa secreted protein [Aedes aegypti]	64	1	3	36.382/5.20	45/5.8	K.VTELEQQIAK.Q	0.015	64
		XP_021695004	LOW QUALITY PROTEIN: uncharacterized protein LOC5569748 [Aedes aegypti]	64	1	3	34.098/5.61	45/5.8	K.VTELEQQIAK.Q	0.021	64
	UPK-R	AAL76018	putative 34 kDa secreted protein [Aedes aegypti]	132	2	6	36.382/5.20	45/5.8	K.SVATEIVQMR.D + Oxidation (M)	0.013	65
									K.QNFEDQVNQIVK.S	0.0062	68
		XP_001657055	AAEL003601-PA [Aedes aegypti]	132	2	6	36.398/5.20	45/5.8	K.SVATEIVQMR.D + Oxidation (M)	0.013	65
									K.QNFEDQVNQIVK.S	0.0062	68
13	PMD	AAL76018	putative 34 kDa secreted protein [Aedes aegypti]	54	1	4	36.382/5.20	46/5.7	R.DSAISTDQVDQLK.Q	0.15	54
		XP_563214	AGAP002911-PA [Anopheles gambiae str. PEST]	42	1	5	17.780/5.85	46/5.7	R.IEAATVPR.T	1.7	42
		XP_001870530	conserved hypothetical protein [Culex quinquefasciatus]	33	1	1	73.406/5.46	46/5.7	K.LSSLRKVSR.W	19	33
	PMD-R	AAL76018	putative 34 kDa secreted protein [Aedes aegypti]	155	2	7	36/382/5.20	46/5.7	R.DSAISTDQVDQLK.Q	0.0015	74
									K.QNFEDQVNQIVK.S	0.0003	81
		XP_001865433	conserved hypothetical protein [Culex quinquefasciatus]	30	1	2	44.716/8.23	46/5.7	K.FALSLYLSGPR.T	30	30
	UPK-R	AAL76018	putative 34 kDa secreted protein [Aedes aegypti]	176	4	12	36.382/5.20	46/5.7	R.IYLGALR.F	2.6	40
									K.SVATEIVQMR.D + Oxidation (M)	0.13	54
									K.VTELEQQIAK.Q	0.32	51
									K.QNFEDQVNQIVK.S	12	35
		ABF18017	putative 34 kDa family secreted salivary protein [Aedes aegypti]	117	2	7	36.040/6.10	46/5.7	K.LQEEIEEQTK.Q	0.48	49
									K.TQGVSNMEVQLLR.E + Oxidation (M)	0.0033	70
14	PMD	ABF18017	putative 34 kDa family secreted salivary protein [Aedes aegypti]	98	2	6	36.040/6.10	43/6.2	K.LQEEIEEQTK.Q	0.47	49
									K.QCNLSEDDLTK.L	0.17	53
		KXJ72659	hypothetical protein RP20_CCG017483 [Aedes albopictus]	34	1	3	36.328/5.35	43/6.2	K.LQEEIEQETK.Q	6.6	38
		XP_001870530	conserved hypothetical protein [Culex quinquefasciatus]	27	1	1	73.406/5.46	43/6.2	K.LSSLRKVSR.W	76	27
	PMD-R	ABF18017	putative 34 kDa family secreted salivary protein [Aedes aegypti]	206	3	12	36.040/6.10	43/6.2	K.QCNLSEDDLTK.L	0.0017	73
									K.TQGVSNMEVQLLR.E + Oxidation (M)	0.00099	75
									R.QANQDTSKAEGEMVEK.I + Oxidation (M)	0.031	60
	UPK-R	ABF18017	putative 34 kDa family secreted salivary protein [Aedes aegypti]	256	3	8	36.040/6.10	43/6.2	K.VLNTILDQVNK.L	0.0095	66
									R.KVLNTILDQVNK.L	9.4e-05	86
									K.TQGVSNMEVQLLR.E	9.3e-07	106
		XP_001657054	uncharacterized protein LOC5578630 [Aedes aegypti]	190	2	8	36.058/6.10	43/6.2	R.KVLNTILDQVNK.L	0.0027	86
									K.TQGVSNMEVQLLR.E	2.6e-05	106
15	PMD	AAL16049	long form D7Bclu1 salivary protein [Aedes aegypti]	450	6	18	39.149/9.36	40/9.5	K.NELDVDEIAR.D	0.016	66
									R.SKDYFAALTGK.L	1.9e-05	93
									K.SSSCSEVFEAFK.K	0.0014	74
									R.KQVDDIDKIQCS.-	0.0011	75
									K.SSSCSEVFEAFKK.V	0.017	63
									K.LEPSDDQATQCYTK.C	0.00013	84
	PMD-R	XP_001657778	AAEL006417-PA [Aedes aegypti]	614	8	29	39.173/9.32	40/9.5	K.IGFYEPGEKR.F	0.048	58
									R.SKDYFAALTGK.L	2.7e-05	91
									K.YQMGSGIVFER.H + Oxidation (M)	0.0056	68
									K.SSSCSEVFEAFK.K	0.00017	83
									R.KQVDDIDKIQCS.-	0.0024	72
									K.VTNDFKEAFDYR.E	0.0056	68
									K.LEPSDDQATQCYTK.C	4.8e-05	88
									R.YMTSKNELDVDEIAR.D + Oxidation (M)	5.6e-05	88
	UPK-R	AAL16049	long form D7Bclu1 salivary protein [Aedes aegypti]	385	5	14	39.149/9.36	40/9.5	K.AALQNWLGWK.L	0.018	63
									R.SKDYFAALTGK.L	0.00025	82
									K.SSSCSEVFEAFK.K	6.9e-05	87
									K.SSSCSEVFEAFKK.V	0.036	60
									K.LEPSDDQATQCYTK.C	1.2e-05	94
16	PMD	AAA29347	D7 protein [Aedes aegypti]	437	6	21	37.575/8.36	39/9.5	K.SKVEAYANAVK.Q	0.0019	72
									K.FDASVIQEQFK.A	0.0023	71
									R.QYTVLDDALFK.E	0.048	58
									K.DNQLDVEEVKR.D	0.0013	75
									K.CLVESSVKDDFK.E	9.7e-05	85
									R.CMEDNLEDGANR.L + Oxidation (M)	0.00014	83
	PMD-R	AAA29347	D7 protein [Aedes aegypti]	363	5	17	37.575/8.36	39/9.5	K.SKVEAYANAVK.Q	0.0087	66
									K.DDFKEAFDYR.E	0.039	60
									K.FDASVIQEQFK.A	0.0043	69
									K.QSYFEFCENK.Y	0.0015	73
									K.QLPSTNNDCAAVFK.A	2.3e-06	102
		AAA29348	D7 protein [Aedes aegypti]	200	3	9	37.467/8.49	39/9.5	K.DDFKEAFDYR.E	0.039	60
									K.FDASVIQEQFK.A	0.0043	69
									K.KSYFEFCENK.Y	0.0015	73
	UPK-R	AAA29347	D7 protein [Aedes aegypti]	390	6	21	37.575/3.86	39/9.5	R.TGLYDPVAQK.F	0.034	61
									K.SKVEAYANAVK.Q	0.0063	68
									K.FDASVIQEQFK.A	0.003	71
									R.QYTVLDDALFK.E	0.0064	67
									K.DNQLDVEEVKR.D	0.018	63
									K.QLPSTNNDCAAVFK.A	0.0034	70
		XP_001657778	AAEL006417-PA [Aedes aegypti]	155	2	6	39.173/9.32	39/9.5	R.SKDYFAALTGK.L	0.00021	83
									K.YQMGSGIVFER.H + Oxidation (M)	0.0022	72
17	PMD	AAA29348	D7 protein [Aedes aegypti]	153	3	9	37.467/8.49	40/8.9	R.TGLYDPVAQK.F		55
									K.NNELDAEEVKR.D		75
									K.KSYFEFCENK.Y		23
	PMD-R	AAA29348	D7 protein [Aedes aegypti]	191	3	10	37.467/8.49	40/8.9	K.FDASVIQEQFK.A	0.011	65
									R.QYTVLDDALFK.E	0.0026	71
									K.NNELDAEEVKR.D	0.043	59
		XP_001657779	AAEL006424-PA [Aedes aegypti]	191	3	10	37.442/7.91	40/8.9	K.FDASVIQEQFK.A	0.011	65
									R.QYTVLDDALFK.E	0.0026	71
									K.NNELDAEEVKR.D	0.043	59
	UPK-R	AAA29347	D7 protein [Aedes aegypti]	223	3	10	37.575/3.86	40/8.9	R.QYTVLDDALFK.E	0.006	67
									K.DNQLDVEEVKR.D	0.00014	84
									K.CLVESSVKDDFK.E	0.00087	76
		AAL16049	long form D7Bclu1 salivary protein [Aedes aegypti]	80	1	3	39.149/9.36	40/8.9	R.SKDYFAALTGK.L	0.00038	80
18	PMD	AAA29348	D7 protein [Aedes aegypti]	75	1	3	37.467/8.49	42/8.9	K.NNELDAEEVKR.D	0.0011	75
		XP_001657779	AAEL006424-PA [Aedes aegypti]	75	1	3	37.442/7.91	42/8.9	K.NNELDAEEVKR.D	0.0011	75
	PMD-R	AAA29348	D7 protein [Aedes aegypti]	208	3	9	37.467/8.49	42/8.9	K.DDFKEAFDYR.E	0.018	63
									K.FDASVIQEQFK.A	0.0015	73
									K.KSYFEFCENK.Y	0.0013	74
	UPK-R	AAA29348	D7 protein [Aedes aegypti]	211	3	9	37.467/8.49	42/8.9	K.FDASVIQEQFK.A	0.0013	74
									R.QYTVLDDALFK.E	0.006	67
									K.KSYFEFCENK.Y	0.0013	74
19	PMD	XP_001651000	AAEL000793-PA [Aedes aegypti]	199	2	16	29.619/9.14	33/9.5	R.RGPHVACNAPTQFGSACGQEPK.F	1.8e-07	112
									R.MPTLVWDDELAHIASFNAR.K + Oxidation (M)	5.5e-05	87
		ETN58378	mitochondrial malate dehydrogenase 2 [Anopheles darlingi]	145	2	8	35.672/9.16	33/9.5	R.DDLFNTNASIVR.D	0.00092	76
									R.ANTFIGEAAGVDPQK.M	0.0043	69
		KXJ78732	hypothetical protein RP20_CCG003702 [Aedes albopictus]	61	1	3	27.520/8.76	33/9.5	K.VPAVISADLR.L	0.024	61
	PMD-R	AAL76012	putative secreted protein [Aedes aegypti]	199	2	16	29.591/9.14	33/9.5	R.MPTLVWDDELAHIASFNAR.K + Oxidation (M)	5.5e-05	87
									R.RGPHVACNAPTQFGSACGQEPK.F	1.8e-07	112
		ETN58378	mitochondrial malate dehydrogenase 2 [Anopheles darlingi]	145	2	8	35.672/9.16	33/9.5	R.DDLFNTNASIVR.D	0.00092	76
									R.ANTFIGEAAGVDPQK.M	0.0043	69
		KXJ78732	hypothetical protein RP20_CCG003702 [Aedes albopictus]	61	1	3	27.520/8.76	33/9.5	K.VPAVISADLR.L	0.024	61
	UPK-R	AAL76009	putative secreted protein [Aedes aegypti]	38	1	3	30.153/9.02	33/9.5	K.DYCSSVFR.K	3.15e-05	38
20	PMD	AAX54871	putative 19.6 kDa secreted protein [Aedes aegypti]	31	1	4	21.834/4.78	33/4.6	K.VIEQLDQIK.V	26	31
		KFB35665	AGAP008661-PA-like protein [Anopheles sinensis]	29	1	5	24.377/7.56	33/4.6	R.AAQEKIDLQK.L	40	29
	PMD-R	XP_001660690	AAEL010228-PA [Aedes aegypti]	166	2	12	23.797/4.57	33/4.6	K.DSNAYQCSQDR.S	0.021	62
									R.NPIVDVIGSAGDFSK.I	1.4e-06	104
		AAX54871	putative 19.6 kDa secreted protein [Aedes aegypti]	109	1	7	21.834/4.78	33/4.6	R.NPIVDVIGSAGDFSK.I	6.2e-07	109
	UPK-R	XP_001660690	AAEL010228-PA [Aedes aegypti]	173	2	12	23.797/4.57	33/4.6	K.DSNAYQCSQDR.S	0.0074	66
									R.NPIVDVIGSAGDFSK.I	6.6e-07	107
		ABF18125	30 kDa salivary gland allergen variant 3 [Aedes aegypti]	91	1	4	27.916/4.22	33/4.6	R.SALNNDLQSEVR.V	3.1e-05	91
21	PMD	ABF18125	30 kDa salivary gland allergen variant 3 [Aedes aegypti]	124	2	6	27.916/4.22	31/4.1	K.NDPADTYR.Q	0.028	61
									R.VPVVEAIGR.I	0.011	64
		AAB58417	30 kDa salivary gland allergen Aed a 3 [Aedes aegypti]	124	2	6	27.415/4.25	31/4.1	K.NDPADTYR.Q	0.028	61
									R.VPVVEAIGR.I	0.011	64
	PMD-R	ABF18125	30 kDa salivary gland allergen variant 3 [Aedes aegypti]	452	6	18	27.916/4.22	31/4.1	R.VPVVEAIGR.I	0.011	64
									R.QVVALLDKDTK.V	0.028	61
									R.SALNNDLQSEVR.V	8.4e-05	86
									K.SEYQCSEDSFAAAK.S	0.00089	75
									K.KSEYQCSEDSFAAAK.S	0.00032	80
									K.KKSEYQCSEDSFAAAK.S	5e-05	88
		AAB58417	30 kDa salivary gland allergen Aed a 3 [Aedes aegypti]	452	6	18	27.415/4.25	31/4.1	R.VPVVEAIGR.I	0.011	64
									R.QVVALLDKDTK.V	0.028	61
									R.SALNNDLQSEVR.V	8.4e-05	86
									K.SEYQCSEDSFAAAK.S	0.00089	75
									K.KSEYQCSEDSFAAAK.S	0.00032	80
									K.KKSEYQCSEDSFAAAK.S	5e-05	88
	UPK-R	ABF18125	30 kDa salivary gland allergen variant 3 [Aedes aegypti]	301	4	17	2.7916/4.22	31/4.1	K.NDPADTYR.Q	0.028	61
									R.QVVALLDKDTK.V	0.024	62
									R.SALNNDLQSEVR.V	6.8e-07	107
									K.SEYQCSEDSFAAAK.S	0.0026	71
		AAV90694	GE-rich salivary protein 30k-4 [Aedes albopictus]	107	1	4	28.142/4.05	31/4.1	R.SALNNDLQSEVR.V	2e-05	107
22	PMD	AAL16050	short form D7Cclu23 salivary protein [Aedes aegypti]	32	1	6	18.132/9.07	15/9.5	R.FFTEKPFCK.-	22	32
		ABF18161	short form D7cclu23-like salivary protein [Aedes aegypti]	32	1	6	18.163/8.99	15/9.5	R.FFTEKPFCK.-	22	32
	PMD-R	AAL16050	short form D7Cclu23 salivary protein [Aedes aegypti]	163	4	22	18.132/9.07	15/9.5	K.INGWAYFR.C	0.64	47
									R.FFTEKPFCK.-	1	46
									R.NFLCHTANFK.L	0.12	54
									K.TEMGDKINGWAYFR.C + Oxidation (M)	900	16
		ABF18034	putative salivary C-type lectin, partial [Aedes aegypti]	93	3	16	17.544/9.23	15/9.5	K.NLGEFKR.G	5.5	38
									K.LAVVNSEAK.Q	17	34
									K.QMKIESLAK.N	310	21
		XP_001864182	conserved hypothetical protein [Culex quinquefasciatus]	47	1	1	71.426/8.60	15/9.5	R.LFICDRPATSK.I	0.71	47
	UPK-R	AAL16050	short form D7Cclu23 salivary protein [Aedes aegypti]	32	1	6	18.132/9.07	15/9.5	R.FFTEKPFCK.-	22	32
		XP_001870530	conserved hypothetical protein [Culex quinquefasciatus]	36	1	1	73.406/5.46	15/9.5	K.LSSLRKVSR.W	9.4	36
23	PMD	AAL76029	putative C-type lectin [Aedes aegypti]	33	1	6	18.064/5.30	15/5.6	K.QQQVEELAQR.V	16	33
		XP_001870530	conserved hypothetical protein [Culex quinquefasciatus]	24	1	1	73.406/5.46	15/5.6	K.LSSLRKVSR.W	150	24
		KFB47733	DNA polymerase III subunit delta' [Anopheles sinensis]	22	1	4	16.043/9.43	15/5.6	K.HKSVTPR.S	98	22
	PMD-R	XP_001647974	AAEL000533-PA [Aedes aegypti]	87	2	12	18.056/5.51	15/5.6	R.LAVLDSEQK.Q	0.98	46
									K.QQQVEELAQR.V	3.2	40
		ABF18031	short salivary D7 protein, partial [Aedes aegypti]	52	1	8	17.500/5.72	15/5.6	K.VAQDMVPYGFNIK.T + Oxidation (M)	0.22	52
	UPK-R	AAL76029	putative C-type lectin [Aedes aegypti]	93	2	12	18.064/5.30	15/5.6	R.LAVLDSEEK.Q	0.31	51
									K.QQQVEELAQR.V	2.1	42
		XP_001661648	AAEL011408-PA [Aedes aegypti]	52	1	5	18.251/5.94	15/5.6	R.LAIIDSEEK.Q	0.26	52
24	PMD	AAL76035	putative 16.9 kDa secreted protein [Aedes aegypti]	135	3	20	17.384/5.48	15/5.9	K.TELDEVTK.E	200	23
									R.NLQVDGNMPK.V + Oxidation (M)	24	32
									K.VAQDMVPYGFNIK.T + Oxidation (M)	0.00031	80
		XP_001647974	AAEL000533-PA [Aedes aegypti]	84	2	12	18.056/5.51	15/5.9	R.LAVLDSEQK.Q	1.7	44
									K.QQQVEELAQR.V	3	41
	PMD-R	ABF18031	short salivary D7 protein, partial [Aedes aegypti]	80	1	8	17.500/5.72	15/5.9	K.VAQDMVPYGFNIK.T + Oxidation (M)	0.00031	80
		XP_001870530	conserved hypothetical protein [Culex quinquefasciatus]	32	1	1	73.406/5.46	15/5.9	K.LSSLRKVSR.W	26	32
	UPK-R	ABF18031	short salivary D7 protein, partial [Aedes aegypti]	75	1	8	17.500/5.72	15/5.9	K.VAQDMVPYGFNIK.T + Oxidation (M)	0.0011	75
A1	PMD	ABF18082	short D7 protein [Aedes aegypti]	44	1	5	18.578/8.16	20/8.6	R.QNQIEELNK.L	1.6	44
A2	PMD	ABF18028	salivary anti FXa serpin [Aedes aegypti]	229	3	8	48.272/6.13	56/6.2	R.TAMAVAIGSEK.V + Oxidation (M)	0.0033	70
									K.MEMSIAADGEK.Q + Oxidation (M)	0.004	69
									K.TPPEAAMGLEDK.Q + Oxidation (M)	3.5e-05	90
		KXJ68119	hypothetical protein RP20_CCG005601 [Aedes albopictus]	37	1	1	85.020/8.77	56/6.2	R.ILDGFADKR.Y	8.4	37
	UPK-R	ABF18028	salivary anti FXa serpin [Aedes aegypti]	95	1	3	48.272/6.13	56/6.2	R.IPQFGLQTTVPGR.Q	1e-05	95
		AAV90672	salivary serpin putative anticoagulant [Aedes albopictus]	93	1	3	47.025/6.15	56/6.2	R.LPQFGLKTTVPGR.Q	1e-05	95
		AAL76022	putative serpin [Aedes aegypti]	77	1	2	47.315/5.18	56/6.2	K.DFNDQLSVESIR.Q	0.0007	77
A4	UPK-R	ABF18509	salivary serpin [Aedes aegypti]	235	3	8	48.164/6.26	59/6.2	R.MGQVINDALK.N + Oxidation (M)	0.025	62
									K.TPPEAGMGLEDK.Q + Oxidation (M)	0.0054	68
									R.IPQFGLQTTVPGR.Q	1.1e-06	105
		AAV90672	salivary serpin putative anticoagulant [Aedes albopictus]	103	1	3	47.025/6.15	59/6.2	R.LPQFGLKTTVPGR.Q	1.1e-06	105
